# Supplementary material for: Cryptochrome-mediated blue-light signalling modulates UVR8 photoreceptor activity and contributes to UV-B tolerance in Arabidopsis
Source: Nat Commun. 2020 Mar 12;11:1323. doi: 10.1038/s41467-020-15133-y (PMC7067804; doi:10.1038/s41467-020-15133-y)
Supplement: Supplementary file 2 — Source Data [file 41467_2020_15133_MOESM2_ESM.xlsx]

## Sheet: Fig 1
Source Data Figure 1
Fig. 1a and 1b- qRT-PCR data
Standard Curve	Genotypes	Col					hy5					rup1 rup2
	treatment: Blue light (h)	Dark	1	3	6	9	Dark	1	3	6	9	Dark	1	3	6	9
	PP2 1	22.205	22.1069	22.635	22.7529	21.8499	22.635	20.9108	22.5047	21.576	20.8693	21.8715	22.551	22.7608	21.9228	20.2297
	PP2 2	22.2379	22.6495	23.2943	22.1098	21.8865	21.4722	16.3274	20.4608	22.2583	22.8665	22.4087	21.9564	22.9159	22.2355	21.505
	PP2 3	22.1849	22.2466	22.4096	21.9446	21.8062	21.3895	21.7152	21.3995	22.1534	21.6695	22.6663	22.8396	22.5095	22.1826	21.5246
	RUP1 1	21.9247	17.6166	17.5204	19.8343	20.5185	22.2438	21.128	22.8703	21.6398	21.4313	28.5837	26.3958	27.0678	27.6361	27.7001
	RUP1 2	22.1474	18.3003	17.4731	19.9629	20.1472	20.7923	22.2125	22.7155	21.3223	22.1986	28.458	26.7154	27.3578	27.345	27.3963
	RUP1 3	22.418	18.8649	17.6464	20.6135	20.284	21.6906	21.8457	22.4831	21.6743	21.9028	28.9879	27.2392	27.5633	27.2887	27.6588
	RUP2 1	24.5875	21.5903	18.8379	17.8889	19.6499	25.8954	23.8099	21.6656	20.2289	21.4271	29.6499	29.6838	26.9594	28.2149	27.5573
	RUP2 2	24.4443	20.794	18.7435	16.69	20.4397	25.7405	23.1928	21.2847	21.0214	20.7629	28.5975	29.8985	27.0408	28.8418	27.7188
	RUP2 3	24.7362	21.1644	18.6672	18.7984	19.429	25.631	22.3485	21.8606	21.1458	21.3134	29.5912	29.462	27.5819	28.5876	28.0453
Fig. 1c- Uncropped images of immunoblots
Fig. 1d and 1e- qRT-PCR data
Standard Curve	Genotypes	Col					cry1					cry2					cry1 cry2					cry1 cry2 phyA
	treatment: Blue light (h)	Dark	1	3	6	9	Dark	1	3	6	9	Dark	1	3	6	9	Dark	1	3	6	9	Dark	1	3	6	9
	PP2 1	22.205	22.1069	22.635	22.7529	21.8499	21.8749	21.1414	22.1957	29.5692	20.5233	21.85	22.3077	22.4505	22.322	22.495	19.8928	22.1127	22.7939	22.017	19.9045	22.4921	22.3153	21.5234	21.9399	20.792
	PP2 2	22.2379	22.6495	23.2943	22.1098	21.8865	21.9596	22.0266	21.8571	29.6299	21.5394	21.8115	22.3378	22.3825	21.9086	20.3485	21.839	21.504	21.8825	21.8514	21.6866	20.7846	21.8364	21.9099	20.5413	21.9662
	PP2 3	22.1849	22.2466	22.4096	21.9446	21.8062	21.6678	22.0029	21.9884	29.346	21.9317	21.6727	22.9212	22.2833	23.3464	22.3445	21.737	21.6411	22.2744	21.8081	22.4293	21.7374	21.7187	21.6044	21.7267	22.1552
	RUP1 1	21.9247	17.6166	17.5204	19.8343	20.5185	21.5162	18.2555	19.574	27.2896	18.3097	21.4778	19.3019	19.2346	20.5553	20.4785	21.7459	20.0765	20.6157	22.2434	21.9256	20.5958	22.2368	22.2825	21.8051	21.2681
	RUP1 2	22.1474	18.3003	17.4731	19.9629	20.1472	20.5175	18.5335	19.9531	27.2654	20.6977	21.5696	19.8697	19.0538	19.7534	20.5192	21.9266	19.4566	20.5574	20.4342	22.1274	20.8608	22.19	21.517	21.6023	21.8971
	RUP1 3	22.418	18.8649	17.6464	20.6135	20.284	21.8262	18.5205	20.4289	27.7891	20.3322	21.5854	19.6323	18.5377	20.9116	19.7235	21.4764	19.3672	20.3464	21.5366	20.5336	21.8005	22.0163	20.7698	21.6424	22.149
	RUP2 1	24.5875	21.5903	18.8379	17.8889	19.6499	25.1724	20.1246	19.6916	27.4611	21.5515	23.8549	20.0805	18.9373	19.2798	19.486	25.4931	20.5593	19.6362	20.573	21.5118	26.4447	23.7649	23.2084	22.8269	23.7502
	RUP2 2	24.4443	20.794	18.7435	16.69	20.4397	24.8109	20.4431	19.2258	27.348	20.8267	24.3857	20.0171	18.7359	19.8584	18.2648	25.7638	20.7276	19.5555	21.0221	22.4997	25.7411	23.2982	23.5321	23.4374	23.4209
	RUP2 3	24.7362	21.1644	18.6672	18.7984	19.429	24.734	20.538	20.3812	27.4949	20.871	23.608	21.4206	18.5658	19.2877	18.7876	25.3528	20.8181	20.2782	20.3996	22.2701	25.7019	23.2823	23.7283	24.2632	24.2018
Fig. 1f- Uncropped images of immunoblots

## Sheet: Fig 2
Source Data Figure 2
Fig. 2b- Uncropped images of immunoblots												Fig. 2c quantification of UVR8dimer/UVR8total (%)											Quant. #1	Ratio (%)	Quant. #2	Ratio (%)	Quant. #3	Ratio (%)
												Uncropped images of immunoblots used for quantification #1, #2 (1b) and #3							Darkness	Col	-UV	Dimer	4783.12	100	7445.61	100	3971.55	100
																						Monomer	0		0		0
																					+UV	Dimer	1580.65	15.6399	2483.28	18.0578	158.364	3.30315
																						Monomer	8525.85		11268.6		4635.96
																					30'	Dimer	1520.55	19.0439	3301.57	26.7013	378.092	10.8221
																						Monomer	6463.9		9063.25		3115.6
																					60'	Dimer	2584.15	41.4817	6348.42	50.8141	866.234	29.1032
																						Monomer	3645.47		6145		2110.18
																				rup1 rup2	-UV	Dimer	13581.3	100	12107.9	100	2974.84	100
																						Monomer	0		0		0
																					+UV	Dimer	2331.08	27.7489	1804.08	15.0324	42.121	1.1337
																						Monomer	6069.54		10197.2		3673.23
																					30'	Dimer	2039.2	25.0082	1847.62	17.0724	284.95	7.6077
																						Monomer	6114.95		8974.66		3460.6
																					60'	Dimer	4327.71	47.9959	1545.67	24.7991	268.95	18.1312
																						Monomer	4689.12		4687.1		1214.41
																			Blue light	Col	-UV	Dimer	6672.07	100	12061	100	4675.2	100
																						Monomer	0		0		0
																					+UV	Dimer	2589.98	26.1661	4547.83	31.0275	393.092	9.58173
																						Monomer	7308.25		10109.6		3709.43
																					30'	Dimer	6227.44	65.457	10595.7	73.3793	1206.77	50.8061
																						Monomer	3286.35		3843.93		1168.48
																					60'	Dimer	11589.9	81.5646	14509.5	85.5402	1027.94	64.0811
																						Monomer	2619.57		2452.69		576.184
																				rup1 rup2	-UV	Dimer	9807.39	100	5933.71	100	3162.01	100
																						Monomer	0		0		0
																					+UV	Dimer	1712.96	21.5688	1439.6	17.2369	592.514	12.5871
																						Monomer	6228.9		6912.23		4114.79
																					30'	Dimer	1824.45	32.5925	1871.91	17.0983	390.607	8.57639
																						Monomer	3773.3		9076		4163.84
																					60'	Dimer	2990.81	41.1954	609.263	6.44808	674.95	19.5213
Fig. 2d and 2e- quantification of UVR8dimer/UVR8total (%)																						Monomer	4269.25		8839.49		2782.55
Uncropped images of immunoblots used for quantification
																Blue#1	Ratio (%)	Blue#2	Ratio (%)	Blue#3	Ratio (%)	Dark#1	Ratio (%)	Dark#2	Ratio (%)	Dark#3	Ratio (%)
													Col	-UV	Dimer	4369.6	100	5456.74	100	1624.48	100	4624.88	100	4007.74	100	2924.3	100
															Monomer	0		0		0		0		0		0
														+UV	Dimer	1490.58	27.6291	2477.59	35.0895	415.92	20.7853	774.406	12.4611	725.234	31.6426	258.435	12.3246
															Monomer	3904.38		4583.18		1585.11		5440.18		1566.72		1838.48
														30'	Dimer	4083.72	80.7254	5604.18	84.279	1208.41	62.1933	886.991	17.5308	964.234	33.8073	504.577	20.2566
															Monomer	975.062		1045.38		734.577		4172.61		1887.91		1986.36
														60'	Dimer	4369.77	88.841	5027.47	89.1565	1877.7	79.8429	2075.08	36.9976	1707.77	50.292	722.234	45.7829
															Monomer	548.87		611.456		474.042		3533.61		1687.94		855.284
													cry1 cry2	-UV	Dimer	4978.13	100	4226.98	100	1493.11	100	3940.96	100	4200.96	100	466.749	100
															Monomer	0		0		0		0		0		0
														+UV	Dimer	728.87	16.9051	602.577	14.2514	174.435	8.05674	1207.18	19.4408	1072.48	22.2844	248.435	14.5096
															Monomer	3582.67		3625.62		1990.65		5002.35		3940.2		1463.78
														30'	Dimer	2474.84	59.3886	1823.13	59.1416	426.456	27.6437	1239.01	37.9109	1207.11	38.0643	182.192	24.7014
															Monomer	1692.36		1259.53		1116.23		2029.2		1964.13		555.385
														60'	Dimer	1798.53	58.3669	1994.15	54.2041	543.749	33.9448	2528.35	59.3564	2067.01	54.3305	94.364	15.1055
															Monomer	1282.89		1684.82		1058.11		1731.26		1905.62		530.335
													phyA	-UV	Dimer	3286.2	100	2557.03	100	711.284	100	5164.23	100	2906.13	100	633.577	100
															Monomer	0		0		0		0		0		0
														+UV	Dimer	1034.82	23.1444	668.406	18.9498	65.95	18.6187	1464.38	29.0924	294.849	14.7956	295.021	10.9801
															Monomer	3436.33		2858.84		288.263		3569.15		1697.96		2391.84
														30'	Dimer	1337.65	56.914	626.698	45.5301	1247.23	56.4619	2666.62	41.2999	899.234	33.22	350.678	23.1071
															Monomer	1012.65		749.749		961.749		3790.1		1807.67		1166.94
														60'	Dimer	2642.01	63.8653	1935.96	69.8098	706.849	70.6855	2893.79	53.3174	1704.43	60.7887	386.335	29.0945
															Monomer	1494.84		837.234		293.142		2533.69		1099.43		941.527
													cry1 cry2 phyA	-UV	Dimer	3381.77	100	3511.86	100	78.95	100	5019.93	100	4970.26	100	1497.53	100
															Monomer	0		0		0		0		0		0
														+UV	Dimer	407.335	11.8892	665.82	17.1584	180.435	5.73158	545.456	8.21983	871.648	20.1087	344.263	19.3408
															Monomer	3018.77		3214.62		2967.65		6090.4		3463.03		1435.72
														30'	Dimer	2082.06	47.2091	4255.35	42.679	427.627	16.9765	1550.89	35.9194	1968.18	52.672	1185.94	43.6818
															Monomer	2328.23		5715.25		2091.3		2766.81		1768.5		1529.01
														60'	Dimer	1281.28	47.7995	2745.01	45.511	1034.18	29.3697	1816.01	44.102	2401.18	75.5158	221.021	17.8783
															Monomer	1399.26		3286.52		2487.08		2301.74		778.527		1015.23
																Dark#1	Ratio (%)	Dark#2	Ratio (%)	Dark#^3	Ratio (%)	Blue#1	Ratio (%)	Blue#2	Ratio (%)	Blue#3	Ratio (%)
Fig. 2f and 2g- quantification of UVR8dimer/UVR8total (%)													Col	-UV	Dimer	4068.6	100	3382.55	100	9237.8	100	4003.89	100	5109.13	100	7827.32	100
Uncropped images of immunoblots used for quantification															Monomer	0		0		0		0		0		0
														+UV	Dimer	548.142	10.1221	378.799	8.77939	2018.03	19.2888	155.021	4.1716	561.577	11.0869	2670.64	25.6756
															Monomer	4867.13		3935.84		8444.15		3561.08		4503.67		7730.81
														30'	Dimer	790.284	19.7891	629.113	17.1398	2723.52	32.8323	1830.77	64.8161	1829.6	63.9981	8106.32	87.288
															Monomer	3203.26		3041.38		5571.73		993.79		1029.23		1180.55
														60'	Dimer	1576.06	33.8634	1102.06	48.3645	3728.88	35.1173	1514.48	81.6655	2526.3	84.4854	8986.85	97.6783
															Monomer	3078.11		1176.6		6889.49		340.012		463.92		213.607
													cry1	-UV	Dimer	4436.67	100	4403.13	100	3333.76	100	4665.13	100	4981.84	100	4895.07	100
															Monomer	0		0		0		0		0		0
														+UV	Dimer	70.95	1.16604	270.849	6.68601	1360.26	22.6098	649.113	13.1297	548.991	11.5608	1157.13	15.7039
															Monomer	6013.77		3780.13		4655.95		4294.74		4199.72		6211.3
														30'	Dimer	862.335	16.8294	734.577	17.1192	1194.33	25.9382	1226.01	35.3596	1682.94	41.979	1181.48	34.1289
															Monomer	4261.65		3556.38		3410.18		2241.26		2326.06		2280.33
														60'	Dimer	871.648	27.2631	2329.6	53.6756	2085.59	45.4687	1885.43	66.9797	3614.43	75.9489	6040.32	80.6578
															Monomer	2325.53		2010.55		2501.28		929.497		1144.6		1448.51
													cry2	-UV	Dimer	3637.03	100	3442.13	100	8642.97	100	5747.96	100	3307.38	100	6428.15	100
															Monomer	0		0		0		0		0		0
														+UV	Dimer	513.213	11.7852	206.192	5.68116	1294.6	9.327	485.263	13.8103	471.749	14.6691	1013.16	13.7722
															Monomer	3841.53		3423.2		12585.5		3028.52		2744.18		6343.4
														30'	Dimer	1312.43	26.4263	841.87	23.7978	2025.26	20.0862	1882.48	63.6623	1658.48	71.7007	2922.76	67.3036
															Monomer	3653.94		2695.72		7261.85		1074.5		654.577		1419.89
														60'	Dimer	1606.84	35.8321	1554.7	45.9969	2343.81	46.8759	2773.96	74.7096	2448.01	83.4733	4535.95	91.8169
															Monomer	2877.53		1825.31		2656.22		939.033		484.678		404.263
													cry1 cry2	-UV	Dimer	4600.86	100	1997.11	100	6716.73	100	3418.84	100	2776.72	100	4984.61	100
															Monomer	0		0		0		0		0		0
														+UV	Dimer	487.849	10.2911	375.485	9.64868	1158.06	9.41632	269.678	5.83346	123.778	4.08774	992.648	10.2836
															Monomer	4252.65		3516.08		11140.4		4353.28		2904.26		8660.05
														30'	Dimer	819.163	17.6928	603.607	17.707	1997.13	20.0101	530.506	25.4806	536.456	20.9983	1091.82	26.6907
															Monomer	3810.77		2805.26		7983.49		1551.5		2018.31		2998.81
														60'	Dimer	705.163	36.8089	887.113	31.3748	1966.03	36.2865	876.527	68.6355	638.406	39.0001	4672.71	70.1617
															Monomer	1210.58		1940.36		3452.05		400.548		998.527		1987.2

## Sheet: Fig 3
Source Data Figure 3
Fig. 3a- qRT-PCR data
Standard Curve	Genotype	Blue 6 h	CTPP2 1	CTPP2 2	CTPP2 3	CTRUP1 1	CTRUP1 2	CTRUP1 3	CTRUP2 1	CTRUP2 2	CTRUP2 3
	Col	-	23.7278	22.6792	23.2117	25.9155	24.6093	25.402	26.8227	25.6742	24.358
		+	22.8428	22.7692	21.73	21.6697	21.4784	19.7565	20.2178	19.9722	18.2191
	cry1 cry2	-	24.4184	23.8966	22.4902	25.8677	24.6557	224.665	24.4227	24.7498	24.6681
		+	22.5374	21.4265	21.6076	22.5188	21.8706	21.7389	22.7272	22.4098	22.3866
	bic1 bic2	-	21.5924	21.3437	21.5394	22.4908	22.5192	22.4464	21.7201	23.6111	22.7626
		+	20.9715	21.2019	21.292	19.8105	19.7279	19.6978	18.6774	18.0044	17.9554
	bic1D1	-	21.9798	20.7959	20.6054	22.3597	22.2045	22.241	24.1164	23.9786	25.8225
		+	22.5165	21.4982	22.3118	22.7326	21.8726	23.8184	23.886	22.8528	23.9048
	BIC1-GFP	-	22.4271	21.6884	22.0997	23.3421	23.75	22.6886	29.3696	24.6361	24.3824
		+	21.3949	21.5724	20.9916	22.1191	21.8104	22.8482	20.6846	20.6932	20.7329
	BIC2-GFP	-	21.9742	21.5444	21.3471	22.4698	21.965	22.5283	23.3091	24.1975	24.6958
		+	22.0348	21.8375	21.9989	23.0921	22.9554	23.0867	23.2815	22.8963	23.1199
Fig. 3b- Uncropped images of immunoblots
Fig. 3c- quantification of UVR8dimer/UVR8total (%)												Blue light					Darkness
Uncropped images of immunoblots used for quantification												Dimer	Monomer	UVR8dimer/UVR8total (%)	Means	SEM	Dimer	Monomer	UVR8dimer/UVR8total (%)	Means	SEM
											Col 1	3411.91	600.991	85.0235	74.9563	5.26095	2458.93	3892.22	38.7163	32.6114	2.89469
											Col 2	1786.96	1051.48	62.9558			1649.86	3398.35	32.6821
											Col 3	1081.43	325.042	76.8895			1135.18	3158.93	26.4358
											cry1 cry2 1	771.577	2350.69	24.7121	28.2372	1.82515	1056.13	2803.76	27.3617	32.9094	2.2656
											cry1 cry2 2	973.598	2551.57	27.6185			1213.33	2174.98	35.8092
											cry1 cry2 3	1279.26	2671.38	32.381			3074.69	5572.47	35.5572
											bic1 bic2 1	1752.53	609.355	74.2004	78.3679	5.80176	2310.95	5547.28	29.4081	35.302	2.40681
											bic1 bic2 2	1462.72	123.435	92.218			3427.35	5560.23	38.1343
											bic1 bic2 3	919.012	418.991	68.6853			2151.88	3457.28	38.3637
											rup1 rup2 1	444.385	2667.1	14.2821	12.8505	2.71194	1971.66	3539.22	35.7776	25.4987	4.4151
											rup1 rup2 2	455.092	2108.45	17.7525			1369.37	4515.12	23.2708
											rup1 rup2 3	150.778	2162.81	6.51706			1264.54	5983.07	17.4477
											bic1D1 1	630.163	561.456	52.8829	28.5699	9.94126	794.012	2248.93	26.0935	23.7904	2.2379
											bic1D1 2	273.849	1523.52	15.2361			775.355	3454.42	18.3309
											bic1D1 3	197.021	923.012	17.5906			1353.15	3668.42	26.9468
											BIC1-GFP 1	1532.79	1279.43	54.5047	50.9397	1.52858	2430.64	5600	30.2671	34.9596	2.58202
											BIC1-GFP 2	872.577	867.406	50.1486			2232.71	4405.64	33.6335
											BIC1-GFP 3	1462.67	1574.06	48.1659			4075.05	5869.4	40.9782
											BIC2-GFP 1	681.163	2960.52	18.7046	18.8604	0.73649	2026.67	3611.15	35.9477	35.7578	4.66279
											BIC2-GFP 2	440.506	2093.79	17.3818			1491.79	4296.42	25.7729
											BIC2-GFP 3	425.263	1649.72	20.4948			5480.81	6550.98	45.5527
Fig. 3d- qRT-PCR data
Standard Curve			CT PP2	CT BIC1	CT BIC2
	-UV-B	Col 1	23.6585	25.5884	26.6983
		Col 2	24.5116	25.812	27.167
		Col 3	25.0673	26.4975	27.3
		uvr8 1	22.886	25.352	26.3631
		uvr8 2	24.6456	27.1453	27.8299
		uvr8 3	25.1479	26.8926	28.1257
		cry1cry2 1	24.6721	28.514	29.2196
		cry1cry2 2	24.0908	28.4854	28.7033
		cry1cry2 3	23.0958	27.0947	28.779
		bic1 bic2 1	23.3316	34.6045	31.1661
		bic1 bic2 2	23.7405	29.6642	28.9486
		bic1 bic2 3	24.2442	29.9182	29.1316
	+UV-B	Col 1	24.2247	23.7703	23.785
		Col 2	23.7753	23.2126	23.5377
		Col 3	22.6152	23.2201	23.6442
		uvr8 1	23.5213	25.9707	27.4132
		uvr8 2	23.5181	25.6851	27.1035
		uvr8 3	23.7282	26.0435	26.9891
		cry1cry2 1	23.5422	23.152	24.3074
		cry1cry2 2	23.4797	24.1587	24.4761
		cry1cry2 3	23.5729	22.9223	24.3709
		bic1 bic2 1	23.9669	29.6366	28.6768
		bic1 bic2 2	23.6285	29.2419	28.9684
		bic1 bic2 3	23.4456	28.7171	28.7123

## Sheet: Fig 4
Source Data Figure 4
Fig. 4a- Hypocotyl Length	Col -	Col +	uvr8 -	uvr8 +	cry1cry2 -	cry1cry2 +	cry1cry2phyA -	cry1cry2phyA +			Fig. 4b- Anthocyanin		Abs 530		Abs 650		Anthocyanin/sample		Fresh weight (FW)		Anthocyanin / g FW
	4.24852	4.96351	5.13323	5.56594	7.01963	2.46625	6.59875	3.31642					-UV-B	+UV-B	-UV-B	+UV-B	-UV-B	+UV-B	-UV-B	+UV-B	-UV-B	+UV-B
	4.01646	4.64535	6.02662	5.92031	6.67683	3.82899	6.26474	3.24488				Col 1	0.086	0.125	0.13	0.103	0.0535	0.09925	0.054	0.061	0.990741	1.62705
	5.62123	4.48886	5.90578	4.43257	6.055	4.39271	6.94214	2.67338				Col 2	0.128	0.126	0.182	0.089	0.0825	0.10375	0.064	0.062	1.28906	1.67339
	4.52237	4.83846	4.97407	5.88343	6.71388	5.76731	6.9902	3.05357				Col 3	0.125	0.108	0.247	0.046	0.06325	0.0965	0.058	0.055	1.09052	1.75455
	5.13713	4.70532	5.67796	5.67139	5.53555	2.65976	5.729	3.05357				uvr8 1	0.077	0.157	0.063	0.441	0.06125	0.04675	0.078	0.044	0.785256	1.0625
	4.63911	3.431	5.87769	4.927	6.03567	4.08918	5.70192	4.15297				uvr8 2	0.13	0.181	0.333	0.449	0.04675	0.06875	0.043	0.068	1.08721	1.01103
	4.85444	4.25331	5.74953	5.69006	5.87852	4.98034	6.10455	2.67077				uvr8 3	0.077	0.199	0.052	0.528	0.064	0.067	0.057	0.059	1.12281	1.13559
	5.17761	4.12522	5.37693	4.99772	6.63543	4.03789	5.84281	3.39111				cry1 cry2 1	0.062	0.135	0.051	0.149	0.04925	0.09775	0.044	0.057	1.11932	1.71491
	4.59329	4.65914	4.35297	6.09635	7.23075	2.70254	7.79675	3.35215				cry1 cry2 2	0.054	0.115	0.07	0.131	0.0365	0.08225	0.068	0.053	0.536765	1.55189
	5.49315	4.7006	5.33229	6.4794	7.16005	3.03688	6.70639	3.11547				cry1 cry2 3	0.063	0.133	0.062	0.123	0.0475	0.10225	0.077	0.058	0.616883	1.76293
	4.66169	4.46763	4.2173	6.16497	5.65448	2.83672	5.98458	3.81267
	4.50386	4.98899	5.03402	5.12303	4.94596	3.6836	6.57484	3.24586
	4.64083	4.16966	4.27359	5.05565	7.11497	4.33524	7.29715	3.04211
	5.14252	4.49403	4.20148	4.76765	6.90155	4.97006	6.05545	2.53892
	4.42718	3.94879	4.00612	5.64302	6.82936	3.72866	6.62487	2.09719
	4.35954	4.02834	4.627	4.58594	6.40041	4.64875	5.73355	2.89009
	4.1769	4.89082	5.90068	5.4162	7.51159	3.7515	5.76925	3.2414
	4.46142	4.89865	4.93	5.29359	6.16587	4.30022	6.6533	2.49535
	5.03958	3.63237	4.74689	6.2273	6.44715	3.26474	5.08455	2.86068
	3.37561	3.78515	4.46201	6.44434	6.76551	3.84208	6.71891	2.81579
	3.99326	3.81565	3.69827	5.43156	6.67667	4.03202	8.13143	2.91281
	4.44145	3.7538	5.91403	5.17674	7.03812	4.25845	7.02851	2.78843
	4.21019	3.98289	5.04286	5.36156	6.59625	4.12758	8.55004	3.76506
	4.74343	4.39813	5.51501	5.95093	6.93812	2.95789	7.76838	3.1803
	4.48982	4.29881	4.97944	5.13441	6.61226	2.55038	6.4824	2.76225
	4.16845	4.11219	5.27491	5.56987	7.62257	2.2655	7.97171	3.12401
	4.87062	4.88253	5.61782	6.51692	7.42842	2.54583	6.15882	2.48538
	4.32536	4.12609	6.51667	6.40547	6.44013	2.65212	7.00727	2.46322
	4.89103	4.9352	4.21134	5.54512	6.65495	2.40092	5.63372	2.78649
	5.0791	4.40842	5.89871	5.62212	5.2462	2.71678	5.94444	2.79116
Fig. 4c and 4d- qRT-PCR data
Standard Curve			CT PP2	CHS	HY5
	-UV-B	Col 1	23.6585	24.1062	24.1165
		Col 2	24.5116	24.8963	24.6664
		Col 3	25.0673	25.5137	25.5451
		uvr8 1	22.886	25.4807	23.3993
		uvr8 2	24.6456	23.2658	25.1107
		uvr8 3	25.1479	26.4831	25.7042
		cry1 cry2 1	24.6721	27.8746	26.1738
		cry1 cry2 2	24.0908	27.9257	25.643
		cry1 cry2 3	23.0958	27.3094	24.5767
	+UV-B	Col 1	24.2247	19.8396	23.1296
		Col 2	23.7753	19.4326	22.8219
		Col 3	22.6152	19.9724	21.5523
		uvr8 1	23.5213	23.9563	24.4507
		uvr8 2	23.5181	24.7337	24.1933
		uvr8 3	23.7282	23.6061	24.3966
		cry1 cry2 1	23.5422	18.5694	21.9721
		cry1 cry2 2	23.4797	19.3928	22.3669
		cry1 cry2 3	23.5729	18.7585	21.9708
Fig. 4f, 4g, 4h and 4i-qRT-PCR data
Standard Curve	Genotypes	treatment	replicats	CT PP2	CT HY5	CT CHS	CT DREB2A	CT ELIP2
	Col	-UV	1	20.9338	21.7686	22.1256	23.9594	23.5061
			2	20.693	20.6519	21.4853	23.6318	23.3871
			3	20.6602	21.8177	21.9118	23.8583	23.8398
		0.06	1	22.1935	21.1147	21.5154	25.1119	25.1212
			2	21.2087	22.1278	22.6213	23.7967	25.9183
			3	21.1593	21.2063	22.6084	24.1564	25.1479
		0.2	1	20.4771	20.5822	20.5139	22.5409	22.8787
			2	21.1474	20.5362	22.235	23.7909	21.1112
			3	21.017	20.9792	21.3248	25.9354	23.4252
		0.65	1	20.8727	19.049	19.4061	23.9518	19.3746
			2	20.5626	18.428	19.5934	20.5506	18.7788
			3	21.0523	19.4977	19.609	21.9381	19.3788
	cry1 cry2	-UV	1	20.873	20.6172	22.4026	23.8537	24.0998
			2	20.4995	21.1278	23.947	24.1503	26.2171
			3	20.8164	25.7489	24.0937	24.5975	25.7966
		0.06	1	20.0365	19.5583	19.4629	22.7794	22.2238
			2	20.6738	19.5579	21.0553	24.4924	21.1666
			3	21.1276	21.084	21.2173	22.6204	22.6382
		0.2	1	21.754	19.6446	20.2723	21.8544	20.7905
			2	20.6609	18.6652	18.9011	21.8186	20.4372
			3	20.5686	19.3492	19.8846	21.083	20.5032
		0.65	1	20.812	18.138	19.9861	21.5331	19.0212
			2	20.9238	18.2902	19.9351	20.7505	18.8232
			3	20.6216	19.0458	20.1411	19.4737	18.7074

## Sheet: Fig 5
Source Data Figure 5
Fig. 5- Photographs of plants

## Sheet: Fig S1
Source Data Figure S1
Fig. S1a- Uncropped images of immunoblots used for quantification
				Darkness		Blue light
Fig. S1b and c- quantification of UVR8dimer/UVR8total (%)				Measurment	ratio(%)	Measurment	ratio(%)
	Col	-UV	Dimer	2627.67	100	3446.43	100
			Monomer	0		0
		+UV	Dimer	912.941	11.7742	94.364	4.21207
			Monomer	6840.81		2145.96
		30'	Dimer	707.941	11.6833	939.527	51.1595
			Monomer	5351.5		896.941
		60'	Dimer	897.82	24.7104	2216.48	75.5884
			Monomer	2735.55		715.82
	rup1	-UV	Dimer	3650.55	100	2498.55	100
			Monomer	0		0
		+UV	Dimer	1093.94	14.2613	141.607	8.5888
			Monomer	6576.74		1507.13
		30'	Dimer	2.414	0.157033	606.577	37.3333
			Monomer	1534.84		1018.18
		60'	Dimer	1123.65	36.2541	1066.53	64.9884
			Monomer	1975.72		574.577
	rup2	-UV	Dimer	4739.33	100	1646.26	100
			Monomer	0		0
		+UV	Dimer	317.799	5.18387	28.536	6.05274
			Monomer	5812.74		442.92
		30'	Dimer	149.435	6.94902	766.113	29.7708
			Monomer	2001.01		1807.26
		60'	Dimer	1039.01	35.2873	1251.72	47.1882
			Monomer	1905.43		1400.89
	rup1 rup2	-UV	Dimer	3160.93	100	1700.72	100
			Monomer	0		0
		+UV	Dimer	295.263	5.44085	8.785	0.857548
			Monomer	5131.52		1015.65
		30'	Dimer	331.92	11.7921	308.799	6.56072
			Monomer	2482.84		4397.98
		60'	Dimer	116.021	21.2241	380.627	9.67471
			Monomer	430.627		3553.62

## Sheet: Fig S2
Source Data Figure S2
Fig. S2a and b- quantification of UVR8dimer/UVR8total (%)
Uncropped images of immunoblots used for quantification
						ratio (%)
	Darkness	Col	-UV	Dimer	8996.83	100
				Monomer	0
			+UV	Dimer	686.456	10.6726
				Monomer	5745.49
			30'	Dimer	1505.38	18.9534
				Monomer	6437.12
			60'	Dimer	1708.15	32.1959
				Monomer	3597.35
		hy5	-UV	Dimer	10152.3	100
				Monomer	0
			+UV	Dimer	1087.77	14.5962
				Monomer	6364.66
			30'	Dimer	1388.13	20.8376
				Monomer	5273.54
			60'	Dimer	946.113	31.5151
				Monomer	2055.98
	Blue light	Col	-UV	Dimer	9701.56	100
				Monomer	0
			+UV	Dimer	1790.28	25.6746
				Monomer	5182.68
			30'	Dimer	6635.9	78.4385
				Monomer	1824.1
			60'	Dimer	6522.95	80.4301
				Monomer	1587.13
		hy5	-UV	Dimer	10019.5	100
				Monomer	0
			+UV	Dimer	1380.84	15.4573
				Monomer	7552.42
			30'	Dimer	1602.08	32.198
				Monomer	3373.64
			60'	Dimer	2096.86	50.4101
				Monomer	2062.74

## Sheet: Fig S3
Source Data Figure S3
Fig. S3a- Uncropped images of immunoblots
Fig. S3b-quantification of UVR8dimer/UVR8total (%)
Uncropped images of immunoblots used for quantification
			Darkness	Blue	ratio dimer/monomer (%) Darkness	ratio dimer/monomer (%) Blue
	Col#1	dimer	628.891	2023.96	15.3728	49.8059
		monomer	3462.03	2039.74
	GFP-cry1#1	dimer	103.778	3774.33	8.32233	68.3354
		monomer	1143.2	1748.91
	Col#2	dimer	405.577	2770.84	7.82	56.0955
		monomer	4780.83	2168.67
	GFP-cry1#2	dimer	588.163	3312.79	34.1041	69.9867
		monomer	1136.45	1420.67
	Col#3	dimer	691.891	2835.01	17.0491	56.6017
		monomer	3366.33	2173.69
	GFP-cry1#3	dimer	236.021	4231.08	16.0894	72.2383
		monomer	1230.91	1626.03
Fig. S3c and f-qRT-PCR data		PP2 1	PP2 2	PP2 3	CHS 1	CHS 2	CHS 3	HY5 1	HY5 2	HY5 3	DREB2a 1	DREB2a 2	DREB2a 3	ELIP2 1	ELIP2 2	ELIP2 3
Standard Curve	Col -	21.1375	20.9082	21.1414	24.3711	24.6206	25.1036	23.1545	23.519	23.075	23.338	23.3643	23.4986	28.5705	28.6791	28.6787
	cry1 cry2 -	20.892	21.1751	21.0397	24.7301	23.9544	24.6715	21.4388	22.6263	22.2595	23.4005	23.4913	23.5087	28.2292	28.7304	28.4029
	GFP-cry1 -	20.9027	21.096	20.549	17.9209	17.9923	17.9227	21.1095	21.1713	20.4863	23.6033	23.4653	23.5912	23.1163	23.1673	22.6683
	Col 0.06	20.7776	20.939	20.8573	22.8135	23.8964	24.1933	22.5734	21.4752	21.5757	22.7893	22.6762	22.8234	25.351	24.4048	25.267
	cry1 cry2 0.06	20.8323	20.5684	21.4142	23.1242	22.6546	22.8554	19.6007	19.6407	19.6136	22.8452	22.4219	22.8088	23.6611	23.6754	23.6687
	GFP-cry1 0.06	21.0557	20.7664	21.2405	19.1898	18.4905	18.7155	21.2589	21.4472	21.4368	23.1721	23.4544	23.1654	23.3413	23.146	23.2936
	Col 0.20	20.7689	20.835	20.6839	25.047	25.5256	24.9313	20.5128	20.9723	20.1087	22.7965	22.4467	22.2507	23.5378	22.9276	22.5216
	cry1 cry2 0.20	20.8745	20.8202	20.9331	22.0204	21.8832	21.2901	18.3224	18.2498	18.3241	21.6263	21.7154	21.8669	20.6832	20.5576	20.6072
	GFP-cry1 0.20	21.3244	21.2208	21.3564	18.6214	18.9426	18.8551	21.1703	20.8055	21.4701	23.4131	23.372	23.3301	23.3678	23.1167	23.3647
	Col 0.65	21.231	21.1046	21.3853	25.4777	25.635	25.5363	20.6221	19.7772	20.0672	20.6971	22.1683	21.5531	21.9513	20.7858	21.8916
	cry1 cry2 0.65	21.0943	21.1396	21.583	22.9896	22.4201	22.9102	18.5648	18.6498	18.681	21.4168	21.5017	21.4523	19.8913	20.3769	20.5021
	GFP-cry1 0.65	21.4776	21.52	21.6095	19.5177	19.3542	19.4315	20.2872	20.2191	20.2647	22.413	22.4753	22.3702	22.2189	22.3184	22.311

## Sheet: Fig S4
Source Data Figure S4		Genotype +/-UV-B								Genotype +/-UV-B
Fig. S4a and b- Hypocotyl Length		Col -	Col +	uvr8 -	uvr8 +	cry1 cry2 -	cry1 cry2 +			WS-	WS+	uvr8-7 -	uvr8-7 +	YFP-UVR8 -	YFP-UVR8 +	hy4-3 -	hy4-3 +
		4.70324	2.80048	5.03741	4.81988	9.59291	3.45613			5.00481	4.97143	5.17678	5.74117	3.31953	0.93205	6.97359	3.98401
		5.72605	4.0734	4.33553	4.88145	9.27165	2.76612			4.66371	5.26519	5.42551	5.11944	4.42357	0.370115	6.80068	3.73881
		4.93949	2.94651	5.92563	6.96161	10.3339	3.71685			4.99155	3.49508	5.59082	5.41874	2.95306	0.926645	5.8829	3.02846
		4.82516	3.6236	4.84727	4.9437	8.39694	3.5474			5.27406	4.01787	5.25068	5.79348	4.88054	0.638467	6.36626	3.07176
		4.95676	3.1166	4.26489	4.61019	8.86513	3.55027			4.41164	4.53357	5.73091	5.69097	4.94276	0.980951	6.58172	3.23274
		4.83052	2.80427	4.73061	5.55664	8.33276	4.29023			4.65918	4.13808	4.93906	5.26042	4.9075	1.29251	5.98759	2.06965
		5.1784	4.08754	5.33595	3.88188	8.96049	4.00318			4.91363	4.69455	5.13117	4.48935	3.26219	1.59037	5.75415	3.96618
		4.89594	3.38514	5.85077	4.39248	9.1901	3.55911			3.90172	4.69455	5.05658	5.98759	4.62461	0.580923	5.16525	2.10936
		5.49184	4.16831	6.04309	5.06072	10.4204	4.03797			4.48823	5.22825	5.33837	5.12074	4.85892	1.49953	4.78406	3.47615
		4.13713	3.47757	5.61585	4.41231	10.3425	2.95195			4.68528	4.05655	4.50866	5.13377	4.03797	0.751443	6.75386	3.39271
		4.49384	3.00551	5.8928	5.25646	9.09066	2.87167			5.13412	4.05655	5.18718	4.35794	5.20392	1.15607	5.61438	3.7143
		5.1747	2.04102	5.75954	4.89554	8.89706	3.64476			4.6275	4.54337	4.76097	4.16224	4.55328	0.880431	6.42929	3.22043
		5.04789	2.68025	5.12555	4.81317	7.31767	4.25846			4.96571	4.52363	3.65077	5.31822	3.37048	0.466039	6.39834	3.67222
		4.9838	2.55026	6.31258	5.78018	8.52171	4.33658			4.56025	4.69308	5.13799	5.41164	4.70591	0.54838	5.09195	3.12621
		5.23504	4.10542	6.01445	5.69689	9.5756	3.01154			4.40672	4.05282	4.85993	4.30432	4.8258	0.817455	5.39926	2.97953
		4.76301	3.20517	5.01451	5.05231	8.85901	3.17756			5.69415	3.94589	6.19576	6.82692	4.30083	0.532918	6.25478	2.52358
		6.82349	2.31571	5.12255	5.24835	8.24546	4.36548			6.29206	4.81678	5.50681	5.02522	3.98883	1.48049	7.70504	3.07664
		5.10771	3.47531	5.09144	4.3659	8.36578	4.21552			4.76834	3.98551	4.97467	5.01525	4.97244	1.10433	6.8025	3.75724
		5.22408	4.21547	4.82146	6.71158	9.77856	3.02251			5.50227	4.16704	4.5323	4.47817	4.15299	0.476646	5.631	3.76831
		5.83654	3.20548	4.21258	4.69446	9.04789	2.82156			4.91464	4.36941	5.9225	5.05574	4.38164	0.924853	6.59085	3.86635
		5.52879	3.05655	5.32545	4.25487	8.94115	4.01514			4.79906	4.1758	5.43996	6.58566	4.2508	1.09063	6.59085	3.75722
		4.85458	2.94589	5.48247	4.05574	9.91348	3.98401			5.63663	4.77453	6.20114	5.61559	4.22912	1.16185	5.91348	2.22072
		4.75418	3.13808	4.97244	4.58566	9.91348	3.73881			4.16826	4.13808	5.41874	5.02458	4.86097	0.731154	5.91348	2.60077
		5.74113	3.56135	5.69912	5.61559	9.56302	3.02846			5.11814	3.56135	5.48247	5.44747	4.3395	1.44508	6.56302	3.54915
		4.00097	4.57669	4.5371	5.02458	9.49305	3.07176			4.00097	4.57669	4.97244	5.44747	4.74444	1.03401	6.49305	3.53357
		5.05574	3.87973	5.52036	4.44747	8.10565	3.23274			5.05574	4.87973	5.69912	5.66083	3.36057	0.705576	4.10565	4.03797
		4.97143	3.51508	5.81299	5.94747	9.03181	3.06965			4.97143	4.51508	4.5371	5.73987	5.05574	0.638467	6.03181	3.19754
		4.45424	2.83065	6.05805	5.66083	9.15247	3.96618			4.45424	4.83065	5.52036	4.54594	4.17626	1.15173	6.15247	3.09019
		5.15262	3.24456	4.76097	5.73987	8.46921	3.10936			5.15262	4.24456	5.81299	5.5723	4.30898	0.714998	4.46921	3.76389
		6.99958	3.18762	4.5323	4.54594	9.47762	2.92125			4.99958	4.18762	6.05805	6.11866	4.52825	0.987743	5.47762	3.27239

## Sheet: Fig S5
Source Data Figure S5
Fig. S5a- qRT-PCR data			Red (h)	CTPP2 1	CTPP2 2	CTPP2 3	CT RUP1 1	CT RUP1 2	CT RUP1 3	CT RUP2 1	CT RUP2 2	CT RUP2 3
Standard Curve		Col	0	20.2647	19.6865	19.6934	21.1626	21.1288	21.2332	23.5532	23.5998	23.7579
			1	20.6549	20.5855	20.9321	17.461	18.8197	18.9362	18.9067	19.0608	19.1319
			3	20.7424	20.5248	20.4638	19.6384	21.1719	21.0097	20.4999	20.2767	20.4401
			6	20.5087	20.3327	22.1374	20.5901	21.7299	22.9245	24.0642	22.5828	22.529
			9	19.9921	20.4739	20.4455	21.6382	20.3996	21.6152	23.0741	22.9542	22.6917
		phyA	0	21.3015	21.429	21.3608	23.2416	23.6213	23.391	25.8385	25.4265	25.7732
			1	21.8958	21.8215	23.0236	23.1466	22.9289	23.1019	24.5417	24.314	24.034
			3	21.0637	20.7629	21.0383	23.1625	22.3076	22.197	22.8581	22.878	22.8951
			6	20.7189	21.4855	21.5687	22.3407	22.55	22.642	23.4346	23.1958	23.2009
			9	22.8625	21.6611	21.4663	23.2714	23.2901	23.4647	24.8261	24.5412	24.4199
		phyB	0	20.1992	19.7162	19.7996	21.2936	20.9388	21.4626	23.11	23.0308	23.4323
			1	19.9059	20.1624	20.0991	18.1496	18.2764	18.1637	18.8605	19.957	18.7835
			3	20.2801	20.2791	21.3803	19.8387	20.1197	20.042	20.0068	20.0941	20.3226
			6	20.7205	20.7334	21.3334	22.2982	21.889	22.0146	23.6139	23.0911	23.2092
			9	20.2692	19.971	20.2278	21.5238	21.3437	21.3883	23.7056	23.6804	23.5897
		phyAphyB	0	24.4705	24.6078	24.728	27.4638	27.2086	27.3053	28.1034	27.759	27.8906
			1	20.8251	21.7091	21.6714	23.1343	22.9566	22.5996	25.116	24.7208	24.6643
			3	20.2053	20.4213	20.295	21.8205	21.5579	22.185	23.8066	22.0394	23.5868
			6	23.3336	21.6699	23.7277	24.5208	24.4128	24.9694	24.9606	25.3963	24.3255
			9	21.7392	21.0785	19.1247	22.9587	22.7841	22.7228	24.524	24.2711	23.8326
		hy5	0	20.4776	20.3743	20.3699	23.526	21.2327	21.5937	24.359	24.4053	24.5625
			1	20.2371	19.3239	20.536	21.6171	21.5964	21.9514	21.6854	21.919	21.521
			3	21.5386	21.6475	21.6101	23.0466	22.9238	22.9336	23.072	23.1443	23.292
			6	22.7872	22.1043	22.952	29.4255	29.7534	29.5573	28.7697	29.5203	28.8434
			9	20.8214	16.6365	21.4242	23.1132	23.785	23.3502	24.6406	24.7851	24.783
Fig. S5b- Uncropped images of immunoblots
Fig. S5c- Uncropped images of immunoblots
Quantification of UVR8dimer/UVR8total (%)			Blue	ratio (%)			Darkness	ratio (%)			Red	ratio (%)
	-UV	dimer	2686.46	100	-UV	dimer	2171.94	100	-UV	dimer	2465.53	100
		monomer	0			monomer	0			monomer	0
	+UV	dimer	950.92	33.5314	+UV	dimer	364.799	29.1013	+UV	dimer	570.213	20.391
		monomer	1884.99			monomer	888.749			monomer	2226.18
	30'	dimer	2443.28	86.5197	30'	dimer	515.971	36.0841	30'	dimer	1145.87	48.7512
		monomer	380.678			monomer	913.941			monomer	1204.58
	60'	dimer	2855.58	91.3503	60'	dimer	954.627	64.1567	60'	dimer	1534.99	74.3809
		monomer	270.385			monomer	533.335			monomer	528.698
